# Supplementary material for: Severity of Experimental Autoimmune Uveitis Is Reduced by Pretreatment with Live Probiotic Escherichia coli Nissle 1917
Source: Cells. 2020 Dec 25;10(1):23. doi: 10.3390/cells10010023 (PMC7823395; doi:10.3390/cells10010023)
Supplement: Supplementary file 1 [file cells-10-00023-s001.zip]

Archive with 2 entries (2 files):
- cells-916613-supplementary figure.pdf
- cells-916613-supplementary_dataset.xlsx
