# Supplementary material for: Severity of Experimental Autoimmune Uveitis Is Reduced by Pretreatment with Live Probiotic Escherichia coli Nissle 1917
Source: Cells. 2020 Dec 25;10(1):23. doi: 10.3390/cells10010023 (PMC7823395; doi:10.3390/cells10010023)
Supplement: Supplementary file 1 [file cells-10-00023-s001.zip › cells-916613-supplementary_dataset.xlsx]

## Sheet: DATA-Fig2
	21. day		27. day		Histology		21. day	27. day	Histology
	R	L	R	L	R	L	avg	avg	avg
EcN	0	0	0	0	0	0	0	0	0
EcN	3	2	N/A	3	2	1	2.5	3	1.5
EcN	0	0	0	0	0	0	0	0	0
EcN	0	0	2	2	2	2	0	2	2
EcN	1	2	2	2	1	1	1.5	2	1
EcN	0	0	0	0	0	0	0	0	0
EcN	0	0	0	N/A	0	0	0	0	0
EcN	0	N/A	0	0	0	0	0	0	0
EcN	2	2	2	2	1	1	2	2	1
EcN	0	0	0	0	0	0	0	0	0
EcN	0	0	0	0	0	0	0	0	0
EcN	0	0	0	0	0	0	0	0	0
EcN	0	0	0	0	0	0	0	0	0
EcN	0	0	0	0	0	0	0	0	0
EcN	0	0	0	0	0	0	0	0	0
EcN	N/A	0	N/A	N/A	0	0	0		0
EcN	3	3	3	3	2	2	3	3	2
EcN	0	0	0	0	0	0	0	0	0
EcN	0	0	0	3	0	1	0	1.5	0.5
EcN	1	2	2	2	1	2	1.5	2	1.5
EcN	0	0	0	4	0	4	0	2	2
EcN	1	2	3	3	3	3	1.5	3	3
EcN	0	0	0	1	1	1	0	0.5	1
EcN	2	0	1	0	1	0	1	0.5	0.5
EcN	0	0	3	3	3	2	0	3	2.5
EcN	0	0	0	0	0	0	0	0	0
EcN	0	0	0	0	0	0	0	0	0
EcN	0	0	-	-	-	-	0
Placebo	3	2	3	2	2	2	2.5	2.5	2
Placebo	3	2	1	1	1	1	2.5	1	1
Placebo	4	4	4	4	4	4	4	4	4
Placebo	2	3	3	3	3	3	2.5	3	3
Placebo	2	0	2	2	2	2	1	2	2
Placebo	0	0	0	0	0	0	0	0	0
Placebo	0	0	0	0	0	0	0	0	0
Placebo	2	2	1	2	0	0	2	1.5	0
Placebo	0	0	0	0	0	0	0	0	0
Placebo	0	3	4	3	4	3	1.5	3.5	3.5
Placebo	2	N/A	3	2	2	2	2	2.5	2
Placebo	4	4	3	3	3	3	4	3	3
Placebo	3	3	3	2	3	1	3	2.5	2
Placebo	1	4	2	3	1	1	2.5	2.5	1
Placebo	3	3	3	3	2	2	3	3	2
Placebo	3	3	4	4	4	4	3	4	4
Placebo	2	2	2	2	2	2	2	2	2
Placebo	4	4	4	4	4	4	4	4	4
Placebo	3	4	3	4	2	2	3.5	3.5	2
Placebo	4	3	4	4	3	3	3.5	4	3
Placebo	3	0	3	0	2	0	1.5	1.5	1
Placebo	1	1	2	1	0	0	1	1.5	0
Placebo	4	4	4	4	1	1	4	4	1
Placebo	0	0	0	0	0	0	0	0	0
Placebo	4	4	4	4	4	4	4	4	4
Placebo	1	0	4	0	0	0	0.5	2	0
	21. day		27. day		Histology		21. day	27. day	Histology
	R	L	R	L	R	L	avg	avg	avg
EcO	2	0	1	0	1	1	1	0.5	1
EcO	3	2	3	3	1	1	2.5	3	1
EcO	0	0	0	0	0	0	0	0	0
EcO	3	4	4	4	0	2	3.5	4	1
EcO	1	1	3	3	2	2	1	3	2
EcO	4	3	4	4	2	2	3.5	4	2
EcO	4	4	4	4	3	2	4	4	2.5
EcO	0	0	1	0	1	0	0	0.5	0.5
Placebo	0	0	0	0	0	0	0	0	0
Placebo	0	0	0	0	0	0	0	0	0
Placebo	0	0	1	0	0	0	0	0.5	0
Placebo	0	0	1	0	0	0	0	0.5	0
Placebo	2	2	3	2	2	2	2	2.5	2
Placebo	0	0	0	0	0	0	0	0	0
Placebo	0	0	0	0	0	0	0	0	0
Placebo	3	3	3	3	3	3	3	3	3
Placebo	2	2	2	2	2	2	2	2	2
Placebo	0	0	0	0	0	0	0	0	0
Placebo	3	0	2	0	2	0	1.5	1	1
Placebo	1	2	2	2	2	2	1.5	2	2
Placebo	3	3	3	3	3	3	3	3	3

## Sheet: DATA-Fig3
Group	21. day		27. day		Histology		21. day	27. day	Histology
	R	L	R	L	R	L	avg	avg	avg
aEcN	4	4	4	4	4	4	4	4	4
aEcN	0	0	0	1	0	1	0	0.5	0.5
aEcN	0	0	0	0	0	0	0	0	0
aEcN	0	0	-	-	-	-	0
aEcN	0	0	-	-	-	-	0
aEcN	2	2	3	2	3	3	2	2.5	3
aEcN	1	3	1	2	1	2	2	1.5	1.5
aEcN	1	2	1	2	1	2	1.5	1.5	1.5
aEcN	0	0	0	0	N/A	N/A	0	0
aEcN	1	1	1	1	1	1	1	1	1
aEcN	3	3	4	4	4	4	3	4	4
aEcN	3	3	3	3	N/A	N/A	3	3
aEcN	2	4	3	4	2	0	3	3.5	1
Placebo	4	4	4	4	1	1	4	4	1
Placebo	0	0	0	0	0	0	0	0	0
Placebo	4	4	4	4	4	4	4	4	4
Placebo	1	0	4	0	0	0	0.5	2	0
Placebo	3	3	3	3	3	3	3	3	3
Placebo	3	3	4	4	3	3	3	4	3
Placebo	3	3	4	3	2	2	3	3.5	2
Placebo	2	3	3	3	3	3	2.5	3	3
Placebo	2	2	3	2	N/A	N/A	2	2.5

## Sheet: DATA-Fig4
Group	treatment	21. day		27. day		Histology		21. day	27. day	Histology
		R	L	R	L	R	L	avg	avg	avg
EcN	prevention	2	2	3	2	1	1	2	2.5	1
EcN	prevention	2	2	2	1	1	0	2	1.5	0.5
EcN	prevention	0	0	0	0	0	0	0	0	0
EcN	prevention	1	2	2	3	2	2	1.5	2.5	2
EcN	prevention	0	0	1	1	1	1	0	1	1
EcN	prevention	0	1	0	2	0	0	0.5	1	0
EcN	prevention	2	2	2	2	1	1	2	2	1
EcN	prevention	1	1	1	0	1	0	1	0.5	0.5
EcN	prevention	0	3	1	3	0	1	1.5	2	0.5
EcN	prevention	0	0	0	4	0	4	0	2	2
EcN	prevention	0	0	-	-	-	-	0
EcN	prevention	0	0	-	-	-	-	0
EcN	prevention	0	0	-	-	-	-	0
Placebo	prevention	3	3	3	3	2	2	3	3	2
Placebo	prevention	3	3	4	4	4	4	3	4	4
Placebo	prevention	2	2	2	2	2	2	2	2	2
Placebo	prevention	4	4	4	4	4	4	4	4	4
Placebo	prevention	3	4	3	4	2	2	3.5	3.5	2
Placebo	prevention	4	3	4	4	3	3	3.5	4	3
Placebo	prevention	3	0	3	0	2	0	1.5	1.5	1
Placebo	prevention	1	1	2	1	0	0	1	1.5	0
EcN	early+late	0	0	0	0	0	0	0	0	0
EcN	early+late	0	0	0	0	0	0	0	0	0
EcN	early+late	0	0	0	0	0	0	0	0	0
EcN	early+late	0	0	0	3	0	2	0	1.5	1
EcN	early+late	0	0	0	N/A	0	0	0	0	0
EcN	early+late	0	0	-	-	-	-	0
EcN	early+late	0	0	-	-	-	-	0
EcN	early+late	3	3	2	2	2	2	3	2	2
EcN	early+late	3	3	1	1	3	3	3	1	3
EcN	early+late	0	1	0	1	0	0	0.5	0.5	0
EcN	early+late	4	4	4	4	4	4	4	4	4
EcN	early+late	3	4	1	1	4	4	3.5	1	4
EcN	early+late	0	0	1	0	0	0	0	0.5	0
EcN	early+late	0	0	0	0	0	0	0	0	0
EcN	early+late	0	0	0	0	0	0	0	0	0
EcN	early+late	0	0	0	0	0	0	0	0	0
EcN	early+late	0	0	0	0	0	0	0	0	0
EcN	early+late	1	1	1	1	1	1	1	1	1
EcN	early+late	0	0	0	0	0	0	0	0	0
EcN	early+late	0	0	0	0	0	1	0	0	0.5
EcN	early+late	0	0	2	3	0	0	0	2.5	0
EcN	early+late	0	0	0	0	0	0	0	0	0
Placebo	early+late	4	4	4	4	1	1	4	4	1
Placebo	early+late	0	0	0	0	0	0	0	0	0
Placebo	early+late	4	4	4	4	4	4	4	4	4
Placebo	early+late	1	0	4	0	0	0	0.5	2	0
Placebo	early+late	4	4	4	4	4	4	4	4	4
Placebo	early+late	4	4	4	4	4	4	4	4	4
Placebo	early+late	4	2	1	0	1	1	3	0.5	1
Placebo	early+late	3	2	2	1	4	4	2.5	1.5	4
Placebo	early+late	3	4	1	2	3	3	3.5	1.5	3
Placebo	early+late	0	0	0	0	0	0	0	0	0
Placebo	early+late	4	4	4	4	4	4	4	4	4
Placebo	early+late	4	4	4	4	4	4	4	4	4
Placebo	early+late	3	1	3	1	2	0	2	2	1
Placebo	early+late	0	0	0	N/A	0	0	0	0	0
Placebo	early+late	0	1	0	4	0	2	0.5	2	1
Placebo	early+late	3	0	3	0	1	0	1.5	1.5	0.5
Placebo	early+late	0	0	0	0	0	0	0	0	0
Placebo	early+late	0	0	0	2	0	1	0	1	0.5
Placebo	early+late	4	4	4	4	3	3	4	4	3
EcN	late	0	0	0	0	0	0	0	0	0
EcN	late	0	3	3	3	2	2	1.5	3	2
EcN	late	1	2	1	2	1	1	1.5	1.5	1
EcN	late	2	3	2	3	1	1	2.5	2.5	1
EcN	late	4	4	4	4	4	4	4	4	4
EcN	late	4	4	4	4	4	4	4	4	4
EcN	late	0	0	0	0	0	0	0	0	0
EcN	late	N	4	4	4	4	4	4	4	4
EcN	late	0	1	2	1	2	1	0.5	1.5	1.5
EcN	late	0	0	0	0	0	0	0	0	0
EcN	late	4	4	4	4	4	4	4	4	4
EcN	late	4	4	4	4	3	3	4	4	3
EcN	late	2	1	2	1	N/A	N/A	1.5	1.5
EcN	late	0	0	0	0	0	0	0	0	0
EcN	late	0	0	0	0	0	0	0	0	0
EcN	late	0	0	0	2	0	2	0	1	1
EcN	late	3	0	3	3	3	3	1.5	3	3
EcN	late	4	4	4	4	4	4	4	4	4
EcN	late	0	0	0	1	0	1	0	0.5	0.5
EcN	late	4	4	4	4	4	4	4	4	4
Placebo	late	2	2	4	3	4	4	2	3.5	4
Placebo	late	3	3	2	1	3	3	3	1.5	3
Placebo	late	0	0	1	3	1	1	0	2	1
Placebo	late	3	0	2	2	3	2	1.5	2	2.5
Placebo	late	3	3	3	3	2	1	3	3	1.5
Placebo	late	4	4	4	4	4	4	4	4	4
Placebo	late	0	0	0	0	0	0	0	0	0
Placebo	late	0	0	3	0	3	0	0	1.5	1.5
Placebo	late	1	1	1	1	N/A	N/A	1	1
Placebo	late	4	4	-	-	-	-	4

## Sheet: DATA-Fig5
Organ	Group	stimulus	Count	Freq. of Parent, singlets	Freq. of Parent, singlets/cells	Freq. of Parent, singlets/cells/live	Count, singlets/cells/live	Freq. of Parent, singlets/cells/live/CD3+	Freq. of Parent, singlets/cells/live/CD3+/CD4+CD8-	Freq. of Parent, singlets/cells/live/CD3+/CD4+CD8-/IL-17-IFNg+	Count, singlets/cells/live/CD3+/CD4+CD8-/IL-17-IFNg+	Freq. of Parent, singlets/cells/live/CD3+/CD4+CD8-/IL-17+IFNg+	Count, singlets/cells/live/CD3+/CD4+CD8-/IL-17+IFNg+	Freq. of Parent, singlets/cells/live/CD3+/CD4+CD8-/IL-17-IFNg-	Count, singlets/cells/live/CD3+/CD4+CD8-/IL-17-IFNg-	Freq. of Parent, singlets/cells/live/CD3+/CD4+CD8-/IL-17+IFNg-	Count, singlets/cells/live/CD3+/CD4+CD8-/IL-17+IFNg-	Freq. of Parent, singlets/cells/live/CD3+/CD4+CD8-/TNFa-IFNg+	Count, singlets/cells/live/CD3+/CD4+CD8-/TNFa-IFNg+	Freq. of Parent, singlets/cells/live/CD3+/CD4+CD8-/TNFa+IFNg+	Count, singlets/cells/live/CD3+/CD4+CD8-/TNFa+IFNg+	Freq. of Parent, singlets/cells/live/CD3+/CD4+CD8-/TNFa-IFNg-	Count, singlets/cells/live/CD3+/CD4+CD8-/TNFa-IFNg-	Freq. of Parent, singlets/cells/live/CD3+/CD4+CD8-/TNFa+IFNg-	Count, singlets/cells/live/CD3+/CD4+CD8-/TNFa+IFNg-	IFNg+Th/Live	IL-17+Th/Live	TNFa+Th/Live
iLN	EcN	IRBP	53624	0.88893	0.83924	0.34061	13626	0.86122	0.58176	0.00103	7	0.00029	2	0.99824	6815	0.00044	3	0.00132	9	0	0	0.9981	6814	0.00059	4	0.000660502	0.000366946	0.000293556
iLN	EcN	IRBP	38402	0.85394	0.79761	0.19166	5013	0.90744	0.61552	0	0	0	0	1	2800	0	0	0	0	0	0	0.99964	2799	0.00036	1	0	0	0.000199481
iLN	EcN	IRBP	51731	0.87211	0.80563	0.34092	12391	0.63433	0.57417	0.00089	4	0.00022	1	0.99823	4505	0.00066	3	0.00089	4	0.00022	1	0.99801	4504	0.00089	4	0.000403519	0.000322815	0.000403519
iLN	EcN	IRBP	35480	0.89845	0.84851	0.33884	9165	0.818	0.60784	0.00066	3	0	0	0.99868	4551	0.00066	3	0.00044	2	0.00022	1	0.99912	4553	0.00022	1	0.000327332	0.000327332	0.000218221
iLN	EcN	IRBP	50229	0.87772	0.84878	0.42376	15857	0.69181	0.51796	0.00229	13	0	0	0.99613	5660	0.00158	9	0.00264	12	0.000176	1	0.99542	5656	0.00229	13	0.000819827	0.000567573	0.000882891
iLN	Placebo	IRBP	28981	0.89548	0.82441	0.44366	9492	0.70101	0.54494	0.00993	36	0.00055	2	0.98787	3582	0.00138	5	0.008	29	0.00248	9	0.98483	3571	0.00441	16	0.00400337	0.000737463	0.0026338
iLN	Placebo	IRBP	46301	0.89495	0.84251	0.39956	13949	0.7774	0.65898	0.0014	10	0.00014	1	0.99776	7130	0.0007	5	0.0014	10	0.00014	1	0.99748	7128	0.00098	7	0.000788587	0.000430138	0.000573518
iLN	Placebo	IRBP	27002	0.85349	0.7676	0.33697	5961	0.87687	0.60608	0.00284	9	0	0	0.99432	3150	0.00284	9	0.00189	6	0.00095	3	0.99621	3156	0.00095	3	0.00150981	0.00150981	0.00100654
iLN	Placebo	IRBP	62763	0.88885	0.81809	0.29685	13548	0.85016	0.68918	0.0029	23	0.00013	1	0.99698	7914	0	0	0.00239	19	0.00063	5	0.99584	7905	0.00113	9	0.00177148	7.38116e-05	0.00103336
iLN	Placebo	IRBP	57108	0.86426	0.75614	0.31637	11807	0.78801	0.63887	0.00168	10	0	0	0.99781	5931	0.0005	3	0.0005	3	0.00118	7	0.99764	5930	0.00067	4	0.000846955	0.000254087	0.000931651
mLN	EcN	IRBP	79392	0.84666	0.70682	0.31696	15059	0.93738	0.56907	0.00012	1	0	0	0.99963	8030	0.00025	2	0.00012	1	0	0	0.9995	8029	0.00037	3	6.64055e-05	0.000132811	0.000199216
mLN	EcN	IRBP	46223	0.87446	0.73154	0.3945	11665	0.77222	0.51055	0.00065	3	0	0	0.99891	4594	0.00043	2	0.00043	2	0.00022	1	0.9987	4593	0.00065	3	0.00025718	0.000171453	0.000342906
mLN	EcN	IRBP	65728	0.89384	0.81047	0.33366	15887	0.93359	0.51895	0.00039	3	0	0	0.99909	7690	0.00052	4	0.00039	3	0	0	0.99896	7689	0.00065	5	0.000188834	0.000251778	0.000314723
mLN	EcN	IRBP	35904	0.88856	0.81651	0.38927	10140	0.87781	0.54353	0.00021	1	0	0	0.99959	4836	0.00021	1	0.00021	1	0	0	0.99979	4837	0	0	9.86193e-05	9.86193e-05	0
mLN	EcN	IRBP	116913	0.85581	0.69182	0.39659	27452	0.83659	0.46534	9e-05	1	0	0	0.99944	10681	0.00047	5	9e-05	1	0	0	0.99944	10681	0.00047	5	3.64272e-05	0.000182136	0.000182136
mLN	Placebo	IRBP	91893	0.86539	0.71225	0.45351	25687	0.76529	0.54802	0.00297	32	0	0	0.99666	10737	0.00037	4	0.00251	27	0.00046	5	0.99564	10726	0.00139	15	0.00124577	0.000155721	0.000778604
mLN	Placebo	IRBP	90347	0.85883	0.74297	0.26944	15533	0.78047	0.63375	0.00026	2	0	0	0.99922	7677	0.00052	4	0.00026	2	0	0	0.99922	7677	0.00052	4	0.000128758	0.000257516	0.000257516
mLN	Placebo	IRBP	85274	0.87024	0.74875	0.30824	17127	0.78081	0.60832	0.00074	6	0	0	0.99877	8125	0.00049	4	0.00074	6	0	0	0.99865	8124	0.00061	5	0.000350324	0.000233549	0.000291937
mLN	Placebo	IRBP	89833	0.79847	0.67729	0.39627	19251	0.83227	0.54725	0.0016	14	0.00011	1	0.99658	8738	0.00171	15	0.00114	10	0.00057	5	0.99829	8753	0	0	0.00077918	0.000831126	0.000259727
mLN	Placebo	IRBP	94377	0.87594	0.74302	0.37975	23326	0.76138	0.52427	0.00054	5	0	0	0.99914	9303	0.00032	3	0.00032	3	0.00021	2	0.99893	9301	0.00054	5	0.000214353	0.000128612	0.000300094
mLN	Placebo	IRBP	25446	0.84414	0.73436	0.19874	3135	0.8689	0.63803	0.00058	1	0	0	0.99827	1735	0.00115	2	0.00058	1	0	0	0.99885	1736	0.00058	1	0.000318979	0.000637959	0.000318979
mLN	Placebo	IRBP	40902	0.91348	0.83939	0.34449	10804	0.8309	0.58995	0.00038	2	0	0	0.99962	5294	0	0	0.00038	2	0	0	0.99943	5293	0.00019	1	0.000185117	0	9.25583e-05
cLN	EcN	IRBP	75319	0.87615	0.72766	0.26812	12875	0.7906	0.52097	0.00019	1	0	0	0.99962	5301	0.00019	1	0.00019	1	0	0	0.99943	5300	0.00038	2	7.76699e-05	7.76699e-05	0.00015534
cLN	EcN	IRBP	72365	0.83242	0.69016	0.30514	12686	0.76659	0.55763	0.00074	4	0	0	0.99871	5416	0.00055	3	0.00074	4	0	0	0.99852	5415	0.00074	4	0.000315308	0.000236481	0.000315308
cLN	EcN	IRBP	35558	0.81984	0.63032	0.26727	4911	0.8147	0.60885	0.00082	2	0	0	0.99918	2434	0	0	0.00082	2	0	0	0.99877	2433	0.00041	1	0.000407249	0	0.000203625
cLN	EcN	IRBP	60018	0.82863	0.67752	0.20493	6905	0.73179	0.61172	0.00032	1	0	0	0.99935	3089	0.00032	1	0.00032	1	0	0	0.99871	3087	0.00097	3	0.000144823	0.000144823	0.000434468
cLN	EcN	IRBP	23258	0.82333	0.66609	0.28499	3635	0.77854	0.55265	0	0	0	0	1	1564	0	0	0	0	0	0	0.99872	1562	0.00128	2	0	0	0.000550206
cLN	Placebo	IRBP	27678	0.89775	0.81866	0.37258	7579	0.85117	0.62533	0.0005	2	0	0	0.99851	4028	0.00099	4	0.0005	2	0	0	0.99876	4029	0.00074	3	0.000263887	0.000527774	0.000395831
cLN	Placebo	IRBP	48755	0.83803	0.70295	0.35713	10257	0.821	0.6124	0.00039	2	0	0	0.99942	5154	0.00019	1	0.00019	1	0.00019	1	0.99942	5154	0.00019	1	0.000194989	9.74944e-05	0.000194989
cLN	Placebo	IRBP	72587	0.67668	0.48225	0.22848	5412	0.83204	0.58672	0	0	0	0	0.99886	2639	0.00114	3	0	0	0	0	0.99924	2640	0.00076	2	0	0.000554324	0.000369549
cLN	Placebo	IRBP	66228	0.80111	0.67632	0.3532	12674	0.76266	0.63635	0.00098	6	0	0	0.99902	6145	0.000325	2	0.00098	6	0	0	0.9987	6143	0.00033	2	0.00047341	0.000157803	0.000157803
cLN	Placebo	IRBP	76668	0.79964	0.62145	0.2751	10481	0.80431	0.6242	0.00057	3	0	0	0.99924	5258	0.00019	1	0.00038	2	0.00019	1	0.99924	5258	0.00019	1	0.000286232	9.54107e-05	0.000190821
cLN	Placebo	IRBP	51775	0.78903	0.59586	0.26879	6543	0.81721	0.64316	0	0	0	0	0.99942	3437	0.000582	2	0	0	0	0	1	3439	0	0	0	0.00030567	0
cLN	Placebo	IRBP	42122	0.83928	0.70299	0.31897	7927	0.8167	0.62357	0.0005	2	0	0	0.99851	4031	0.00099	4	0.00025	1	0.00025	1	0.99876	4032	0.00074	3	0.000252302	0.000504605	0.000504605

## Sheet: DATA-Fig6
	Peyer's Patches						Colon
	IL-6 [pg/ml per mg]	TNF-a [pg/ml per mg]	IL-1b [pg/ml per mg]	IL-10 [pg/ml per mg]	IL-33 [pg/ml per mg]	S100A8 [pg/ml per mg]	IL-6 [pg/ml per mg]	TNF-a [pg/ml per mg]	IL-1b [pg/ml per mg]	IL-10 [pg/ml per mg]	IL-33 [pg/ml per mg]	S100A8 [pg/ml per mg]
EcN	2103.38	7.384	0	6.196	19.198	7.233	304.374	0	N/A	0	0	2.469
EcN	1574.58	4.577	0.153	0	23.387	18.6	341.647	0	N/A	0	6.197	1.802
EcN	1745.29	0	0	0	22.272	0	181.624	0	0	0	0	22.539
EcN	1610.77	0	0	0	27.703	0	223.49	0	0	0	0	0
EcN	1622.3	14.485	0	0	24.674	0	26.589	0	0	0	0	0
EcN	1947.44	5.592	2.339	5.876	23.797	15.848	356.26	2.391	1.236	0	1.395	21.529
EcN	1652.46	0	1.928	3.043	24.261	15.845	57.576	2.879	0	0	1.651	20.96
EcN	3631.37	0	5.204	20.594	35.655	0	111.034	0	0.432	0	1.065	8.426
EcN	1896.69	0	4.923	11.581	10.983	0	373.947	0	0	0	3.888	14.544
EcN	1247.79	11.25	0	0	38.335	0	928.314	0	2.268	0	5.503	0
EcN	656.621	9.899	0	0	43.085	0	99.317	0	0	0	0	0
EcN	608.114	12.504	0	0	54.038	7.958	29.781	0	0	0	3.284	16.725
EcN	895.739	0	0	0	56.009	4.996	211.727	0	0	0	0	0
EcN	544.595	8.801	0.294	0.813	50.143	13.775	77.278	7.367	3.098	0	2.558	0
EcN	741.463	13.329	0	2.768	47.96	0	173.029	0	0	0	0	0
EcN	1163.59	7.808	0	1.791	60.342	10.5	26.106	0	0	0	0	9.563
EcN	809.802	N/A	0	0	58.132	3.616	35.96	1.857	0	0	0	11.222
EcN	1120.52	N/A	0	0	29.515	3.875	1320.62	7.72	0	0	0.093	20.692
EcN	1065.44	N/A	0	0	37.034	0	379.932	4.823	0	0	0.151	13.908
EcN	955.905	N/A	3.073	0	41.624	2.061	245.855	2.929	0.405	1.273	0.805	3.504
EcN	479.236	N/A	0	0	45.296	9.792	337.646	2.026	0.273	0	0	12.764
EcN	2426.5	N/A	3.252	0	57.116	9.65	1767.05	7.754	1.767	0	0.55	17.156
EcN	721.217	1.56	0	0	49.264	17.955	567.079	1.511	10.375	0	0	29.671
EcN	7.212	1.474	0	0	105.786	0	282.995	0	2.592	0	0.035	13.134
EcN	1607.82	2.637	0	0	13.941	7.217	1240.44	7.129	71.23	0	6.851	43.265
Placebo	1105.44	14.48	0	7.718	29.655	5.687	486.024	0	N/A	0	0	3.536
Placebo	872.672	7.25	1.145	0	153.202	316.688	66.533	0	N/A	0	0	0
Placebo	1488.18	17.418	1.016	0	28.216	25.665	197.557	0	0	0	5.809	0
Placebo	3514.66	56.804	2.769	7.433	78.378	59.912	0	0	0	0	6.689	0
Placebo	2915.24	20.8	0.448	6.768	50.839	82.279	9.757	0	0	0	7.345	0
Placebo	1239.48	11.576	0	1.852	20.462	5.851	698.265	0	0	0	11.358	0
Placebo	1361.16	0	0	0	26.604	10.222	142.875	4.438	0.446	9.691	2.404	35.102
Placebo	1201.68	20.123	0	7.823	27.588	8.711	105.112	2.521	0.318	0	2.823	12.106
Placebo	79.455	0	1.514	0	64.613	16.677	120.07	6.979	0	0	4.597	3.202
Placebo	1007.86	20.296	0	4.5	76.841	5.702	377.554	21.271	6.467	0	14.277	5.133
Placebo	790.372	6.77	0	0	63.962	0	76.493	0	0	0	0	0
Placebo	1413.5	13.065	0.058	0	52.295	24.54	8.165	0	0	0	0	0
Placebo	1047.14	0	0.143	0	47.403	11.314	342.117	0	0	0	0	0
Placebo	1564.3	N/A	0	0	75.573	8.497	525.184	0	0	0	0.062	12.539
Placebo	1852.13	N/A	3.221	0	50.606	0	36.024	0	0	0	0	6.58
Placebo	365.581	N/A	2.279	0	89.52	18.673	170.195	0	0.283	0	0.105	8.016
Placebo	1765.04	N/A	4.848	0	41.918	1.941	190.003	9.147	0	1.358	0.039	3.238
Placebo	2579.96	N/A	4.98	0	95.68	28.491	37.485	6.932	0.892	0	0.855	13.742
Placebo	1066.29	N/A	0	0	54.65	3.894	587.591	4.437	0	0	0	18.893
Placebo	857.952	0	6.647	0	67.992	57.292	0	0	0	0	0	0
Placebo	729.923	13.443	3.932	0	52.817	153.812	368.415	3.379	0	0	2.494	2.329
Placebo	3157.49	17.287	8.875	4.702	69.383	2.802	5381.97	13.546	9.847	4.604	5.267	10.526
Placebo	1011.03	23.151	14.766	7.048	50.309	17.228	23.416	1.452	3.03	0	2.599	26.92

## Sheet: DATA-Fig7S5
	Ileum											Colon
	Tjp1	Muc13	pDafa	Defa5	Reg3b	Reg3g	S100a8	S100a9	Tlr5	Irak3	Defa4	Tjp1	Muc13	pDafa	Defa5	Reg3b	Reg3g	S100a8	S100a9	Tlr5	Irak3	Defa4
EcN	1.20164	0.994815	0.642603	0.610614	0.676893	0.888843	1.51309	2.11893	0.865537	0.725979		0.907519	0.782321	0.269029	0.496116	6.0797	1.75018	0.976596	1.95319	0.948246	0.568737
EcN	1.01748	0.629597	1.69584	0.786399	0.743291	0.292194	0.631783	1.09303	0.470304	0.589678		0.721965	0.847235	0.36878	0.562042	1.0203	0.40966	0.829799	0.528814	1.22547	0.719882
EcN	4.89056	2.06694		2.62685		3.14923	27.3316					0.917004	0.850176	0.0988122	0.368248	1.8391	2.29342	4.5499	2.69914	1.00231	1.07239
EcN	1.01748	0.443652	0.651574	0.675175	0.142793	0.170755	0.174645	0.33064	1.01162	0.720964		1.08673	1.09493	0.162762	0.325054	5.75175	0.728247	7.89442	7.44274	1.04488	1.15736
EcN	0.812252	0.654062	0.890076	0.772889	0.698339	0.986233	0.485485	0.58574	0.672062	0.58156		0.965936	1.23186	0.0887465	0.11939	0.985549	0.549999	3.30771	3.63217	1.0163	1.01807
Placebo	1.38032	1.56103	1.30767	0.632148	1.52309	1.09429	0.875088	1.1355	0.376747	0.472374		0.936272	0.755673	0.0595743	0.0864944	0.462973		0.437039	0.71491	0.395934	0.745269
Placebo	0.986233	0.915416	0.871758	0.783678	0.676893	0.664343	0.392972	0.501157	1.19472	0.711039		1.24401	1.52186	0.130836	0.906733	7.64226		1.3621	1.65386	1.7211	1.60863
Placebo	0.835088	1.11535	1.76786	1.68568	2.03778	1.71119	1.51309	1.75727	1.17013	3.62505		0.832199	1.10254	28.9569		1.32317		0.750453	0.525162	1.89649	1.34335
Placebo	0.879649	1.61049		6.6499		1.93858	24.9765		2.33216			1.03168	0.949891	10.2024		0.588046		0.551271	0.582703	0.800145	0.908044
Placebo		0.561555	0.853818	0.430276	0.95396	0.678302	0.41251		0.856584	0.857376		1.10957	0.986803	1.56464	8.93056	0.363241	0.86304	4.47173	4.48726	0.978289	0.993666
Placebo		0.693756	0.581157	0.41851	0.498961	0.61132	0.186533		0.950439	0.957935		0.884745	0.841382	0.277553	1.42776		1.15869	0.908044	0.615928	0.988514	0.688168
EcN	1.30021	1.14274	1.07923	1.03976	1.03616	0.764453	0.925786	1.20476	0.635075	0.846745		0.923382	1.0811	0.29653	1.42405	0.476319	0.595119	2.78225	2.61172	2.2697	1.0924
EcN												0.94852	1.31722	4.98036	6.12623	0.384219	0.211137	0.518081	0.630689	3.35776	1.48195
EcN	1.08579	1.46155	1.90528	1.0727	1.85478	1.23328	1.66873	1.70379	0.494828	0.609205		1.18921	0.896577	0.088465	0.0202631	0.530344	0.528967	1.07643	1.47939	0.794159	0.68658
EcN	1.07829	1.50786	0.96929	1.08016	1.60353	2.0174	1.86445	1.91023	1.91853	2.58471		0.96929	1.60492	0.0619072	0.244855	0.541488	1.06899	1.68909	1.31951	2.70851	1.03347
Placebo	0.995677	1.2505	0.817902	0.753276	0.664919	0.534959	0.765116	0.843085	0.30566	0.461691		0.90125	1.11535	3.0131	2.0209	4.85678	8.06263	5.015	4.31691	0.670124	1.00521
Placebo	1.04156	0.890384	0.907519	0.812956	0.761149	0.767107	0.677715	0.612911	0.949342	0.852635		1.22688	1.23328	2.01566	3.03143	0.803851	0.144711	0.40367	0.315344	1.63864	1.1
Placebo	1.05245	1.15069	1.07923	1.35308	1.3484	1.8954	3.36067	3.66484	1.85961	2.04202		1.04608	1.00173	2.77262	1.97931	0.268874	0.303812	1.65433	2.43682	0.667806	0.649544
Placebo	0.91621	0.780516	1.24833	1.20685	1.46535	1.28565	0.573852	0.528051	1.85318	1.24401		0.864537	0.725728	0.0593853	0.0824692	0.952638	2.82108	0.298593	0.301452	1.36368	1.39233
EcN	1.89212	5.77572	1.34025	1.66008	1.33793	1.72758	3.11666	1.93355	0.493116	0.507419		0.932225	1.95714	14.5077	0.0361778	0.581862	2.05979	7.58159	6.36981	1.56917	0.958433
EcN	2.12874	1.28788	1.22052	1.55428	0.359733	0.401577	18.6357		0.32197	0.782547		0.762469	1.16777	0.694357	0.937084	1.0166	6.07338	4.16264	3.13019	3.73213	1.99827
EcN	2.05623	1.20581	1.95545	1.79782	1.16878	0.469355	1.50525	1.41544	0.615572	0.785264		1.75169	1.68617	2.7487	4.8948	0.526224	1.19956	2.50099	11.5214	8.51496	3.12477
EcN	2.93834	2.8481	2.12505	3.19596	1.20164	1.47811	5.79577	13.2806	1.1607	1.41054		1.24725	1.41789	1.44769	1.15769	0.342399	5.68634	1.77461	3.02356	1.36131	0.941968
EcN	1.90528	1.7411	0.743549	1.21947	1.22688	1.17997	3.71922	0.771774	0.466516	1.44518		0.971813	0.941968	0.0371305	0.0675102	0.170607	2.79433	1.2812	0.758515	0.936272	0.792098
EcN	2.30537	0.962594	2.08132	2.17535	0.609205	0.151118	2.49666	0.624706	1.05702	1.59245		1.00958	1.30473	0.315071	0.318916		9.86624	1.45649	0.437165	1.1607	0.848949
EcN	1.46409	1.27015	0.854114	1.17793	0.986233	0.726357	1.09429	1.12214	1.15669	1.17385		0.922583	0.958433	2.2019	2.25989	3.19043	0.231246	1.33561	0.769104	2.40327	0.857822
Placebo	1.02456	1.81504	1.01924	1.19024	1.80876	1.21736	1.5966	0.220867	0.535887	0.924183		0.848949	0.800376	6.05762	3.6712	1.84517	2.01042	1.46662	0.398113	0.72951	1.43769
Placebo	0.737135	0.750019	0.974342	0.950165	0.790041	0.775796	0.650671	0.742905	0.331022	0.804548		0.932225	1.07085	5.25522	3.1849	0.596151		1.29459	0.761149	0.744839	0.741619
Placebo	1.16878	1.11342	1.05885	0.927391	1.64718	1.71564	1.02101	1.61468	2.32947	1.04699		1.19644	1.39837	0.0628802	0.126416	0.770438		0.522137	6.06812	2.07772	0.975186
Placebo	1.13288	0.659754	0.950989	0.953464	0.424842	0.617174	0.942785	3.77441	2.41999	1.28454		1.0561	0.834365	0.499567	0.676541	1.17997	0.497407	1.0087	0.543838	0.885768	0.961761
EcN	1.08956	1.51222	0.782547	7.96542	0.366339	13.7014	19.7838	15.8071	49.8233	11.033		1.13485	1.2079	1.48067	2.88036	36.9499	6.15816	16.4213	28.5747	0.506102	0.794848
EcN	0.606572	1.09177	0.3371	5.77071	0.330163	21.9515	38.7534	9.59644	41.8963	11.1483		0.842355	0.878126	0.471801	0.676541	0.0776161	0.405423	0.395706	1.36289	1.56645	0.550475
EcN	0.736496	0.796456	0.310196	6.51493	0.12997	5.19185	47.5459	1.99654	50.5189	10.7313		1.0479	0.746131	1.67162	1.19437					0.391613	2.73919
Placebo	1.59521		0.79899	16.0416	0.815779	63.613	24.8685	4.76508	57.6301	12.4127		1.05519	1.06253	1.0219	1.65433	2.64359	5.60805	11.7737		0.448289	0.741619
Placebo	0.571866	0.727827	0.748072	0.216697	0.609733	0.282486	0.412152	0.506102	0.264026	0.322808		1.05885	1.26357	0.640047	0.444807	0.227273	0.039078	0.595635	1.53865	0.788673	0.670705
Placebo	0.691955	1.02574	0.865287	0.336517	1.27567	0.235084	0.458899	1.76847	0.0933472	0.25327		0.86304	0.881175	0.85931	1.12214	68.7125	58.384	6.85663	9.39353	3.01571	1.77615
Placebo	1.5842	1.33947	1.93355	0.854854	1.57598	0.236719	0.212605	0.234474	0.70405	0.985379		1.03706	0.845279	1.77923	1.21104	0.0242226	0.078156	0.0207967	0.069188	0.937896	1.1319
EcN		0.871221		0.747425	0.380433		0.337978		0.885914	0.725309			7.22668		24.8853	12.203		5.57683		1.9306	4.43974
EcN		1.82907		0.750886	0.516097		1.36762		0.923535	0.812252			10.8779		1.3109	1.73408		86.7892		2.70516	1.61009	78.3093
EcN		0.966681		1.18646	0.90692		1.52802		1.2645	1.73307			2.05148		6.95101	1.14142		1.18327		1.34634	0.897392	0.957788
EcN		1.09009		0.888843	1.82224		1.52802		0.739816	0.858565			1.69349		13.1218	2.99143		0.80447		1.4297	1.25453
EcN		0.993858		1.0163	1.18568		0.947151		1.19629	0.878633	1.04972		1.8489		4.72579	0.47221		7.72452		2.14213	1.8325	1.04972
EcN		1.16563		0.561231	0.900656		1.0485		0.714615	0.817902			0.850667		0.955209	1.2753		0.858235		1.40676	0.636019
EcN		1.18738		0.946058	0.89237		0.602208		0.949499	0.939523	1.17013		0.655197		0.468858			1.02298		1.31256	0.466671	0.525263
EcN				0.817902	1.3842		3.93128		1.33044	0.864537			1.53333		2.44058			1.92667		0.954211	0.514227
Placebo				1.54756	1.23889		1.67597			0.990801	1.38191											1.10021
Placebo		1.33587							3.3525				3.16017		1.64022			1.25074		1.01329	2.09528
Placebo		1.69872		1.08925	0.680994		1.25266		1.31516	0.788218			1.24545		10.2004	0.428045		1.27702		1.31256	0.977483
Placebo		0.749731		1.18372	1.70414		1.37713		0.785621	0.82932			0.948246		7.41556	0.359526		0.431105		0.983307	1.17322
Placebo		0.869211		0.66588	0.938903		0.658992		0.682344	0.928731	0.972655		1.23399			2.97763		1.96716		1.19669	1.33837	0.774379
Placebo		1.10786		0.937354	1.24176		0.925518		0.739816	1.00928			0.594604		0.130962	3.41251		1.04447		0.775061	0.488741
Placebo		0.610379		0.882703	1.13214				0.639598	1.4811			1.00696		0.0952077	0.369633				0.992437	0.784843	1.17374
Placebo				0.909618	0.526941		0.567097		0.894139	1.11214	0.743979		0.362654		0.646425	1.73007		0.706835		0.830689	0.810645

## Sheet: DATA-Fig8
Organ	Group	Count	Freq. of Parent, singlets	Freq. of Parent, singlets/cells	Freq. of Parent, singlets/cells/live	Count, singlets/cells/live	Freq. of Parent, singlets/cells/live/Leukocytes	Freq. of Parent, singlets/cells/live/Leukocytes/B220+CD11c- (B cells)	Freq. of live, singlets/cells/live/CD45+B220+CD11c- (B cells)	Mean (Comp-PE-A), singlets/cells/live/Leukocytes/B220+CD11c- (B cells)	Freq. of Parent, singlets/cells/live/Leukocytes/B220-CD11c-	Freq. of live, singlets/cells/live/Leukocytes/B220-CD11c-/Ly-6G (Neutrophils)	Mean (Comp-PE-Cy7-A), singlets/cells/live/Leukocytes/B220-CD11c-/Ly-6G (Neutrophils)	Freq. of Parent, singlets/cells/live/Leukocytes/B220-CD11c-/CD3-CD49b-Ly-6G-	Freq. of Parent, singlets/cells/live/Leukocytes/B220-CD11c-/CD3-CD49b-Ly-6G-/SSClow (Monocytes and macrophages)	Freq. of live, Leukocytes/B220-CD11c-/CD3-CD49b-Ly-6G-/SSClow (Monocytes and macrophages)	Mean (Comp-PE-Cy7-A), singlets/cells/live/Leukocytes/B220-CD11c-/CD3-CD49b-Ly-6G-/SSClow (Monocytes and macrophages)	Freq. of Parent, singlets/cells/live/Leukocytes/B220-CD11c-/CD3-CD49b-Ly-6G-/SSClow/iNOS+ (iNOS+Monocytes and macrophages)	Freq. of Parent, singlets/cells/live/Leukocytes/B220-CD11c-/CD3-CD49b-Ly-6G-/SSClow (Monocytes and macrophages)/iNOS+CD40+	Freq. of Parent, singlets/cells/live/Leukocytes/B220-CD11c-/CD3-CD49b-Ly-6G-/SSClow (Monocytes and macrophages)/iNOS-CD40-	Freq. of Parent, singlets/cells/live/Leukocytes/B220-CD11c-/CD3-CD49b-Ly-6G-/SSClow (Monocytes and macrophages)/iNOS+CD40-
mLN	Placebo	13838	0.89803	0.88388	0.96213	10568	0.99309	0.40753	0.40471	123.64	0.5293	0.00828	63.608	0.03744	0.89423	0.0176	249.581	0.02689	0.00538	0.97312	0.02151
mLN	Placebo	13742	0.90853	0.91614	0.97246	11123	0.9947	0.43059	0.4283	109.747	0.51997	0.00487	137.66	0.02625	0.90728	0.01232	269.733	0.0073	0	0.9854	0.0073
mLN	Placebo	12652	0.905	0.93039	0.97757	10414	0.99529	0.38919	0.38736	84.476	0.56189	0.00172	56.445	0.02249	0.9313	0.01171	180.504	0	0	1	0
mLN	Placebo	15968	0.89291	0.90307	0.96435	12417	0.99525	0.41002	0.40807	112.866	0.51052	0.01347	88.325	0.06023	0.76842	0.02352	865.289	0.03082	0.01027	0.96233	0.02055
mLN	Placebo	15322	0.88924	0.85857	0.96333	11269	0.98784	0.37819	0.37359	135.331	0.56621	0.00682	502.103	0.03363	0.91038	0.01713	472.086	0.09845	0.03627	0.89119	0.06218
mLN	Placebo	22401	0.88505	0.8675	0.96215	16548	0.9913	0.43971	0.43588	144.324	0.48665	0.01929	156.047	0.08631	0.70682	0.02943	1525.51	0.10267	0.06366	0.89117	0.03901
mLN	Placebo	27009	0.87937	0.89369	0.97451	20685	0.99633	0.427	0.42543	145.124	0.50497	0.02239	310.896	0.13702	0.66199	0.04564	876.403	0.04555	0.01059	0.95021	0.03496
mLN	EcN	35223	0.90824	0.93311	0.96399	28776	0.99746	0.46333	0.46216	108.66	0.4781	0.00794	48.405	0.04999	0.88776	0.02116	137.702	0.00986	0.00493	0.99015	0.00493
mLN	EcN	34162	0.89802	0.93575	0.96903	27818	0.99824	0.41111	0.41038	106.252	0.52119	0.00601	1600.11	0.03773	0.8956	0.01758	142.305	0.01022	0.00409	0.98978	0.00613
mLN	EcN	24617	0.90161	0.92241	0.96317	19719	0.99665	0.337	0.33587	93.228	0.59986	0.00696	70.296	0.02833	0.92814	0.01572	112.908	0.00968	0	0.98065	0.00968
mLN	EcN	46492	0.90334	0.93207	0.96135	37632	0.99777	0.37019	0.36937	117.593	0.55963	0.01318	163.99	0.07038	0.7451	0.02928	418.301	0.03902	0.01906	0.95463	0.01996
mLN	EcN	50019	0.8873	0.92797	0.9678	39859	0.99777	0.38026	0.37941	114.035	0.54342	0.01527	86.244	0.06168	0.76219	0.02549	488.252	0.02756	0.01575	0.96555	0.01181
cLN	Placebo	19825	0.8913	0.92111	0.95576	15556	0.99794	0.48834	0.48734	94.564	0.46902	0.02582	69.756	0.04038	0.86395	0.01633	173.904	0.01968	0.00787	0.97244	0.01181
cLN	Placebo	14056	0.87834	0.91244	0.95872	10800	0.99741	0.36335	0.36241	110.433	0.60602	0.00169	28.675	0.00888	0.93103	0.005	58.278	0	0	1	0
cLN	Placebo	15817	0.86104	0.8986	0.94648	11583	0.99525	0.40796	0.40603	101.793	0.53843	0.02223	92.488	0.06396	0.90932	0.03117	222.972	0.01939	0	0.98061	0.01939
cLN	Placebo	27430	0.87022	0.90293	0.96836	20871	0.99631	0.4193	0.41776	95.58	0.55011	0.00769	127.676	0.05385	0.93669	0.02765	188.158	0.026	0	0.974	0.026
cLN	Placebo	32190	0.86309	0.81352	0.95049	21483	0.99395	0.54873	0.54541	99.178	0.42299	0.02458	191.201	0.07739	0.84692	0.02756	277.847	0.01689	0.00169	0.97973	0.0152
cLN	EcN	17794	0.88575	0.92006	0.9369	13586	0.99735	0.43011	0.42897	108.215	0.51144	0.02583	53.743	0.06479	0.73051	0.02414	513.184	0.03353	0.01524	0.96341	0.01829
cLN	EcN	10045	0.87397	0.85169	0.86639	6478	0.99506	0.48262	0.48024	294.614	0.46075	0.0431	117.195	0.07912	0.70213	0.02547	305.002	0.04848	0.01212	0.95152	0.03636
cLN	EcN	15256	0.87205	0.89913	0.93438	11177	0.99803	0.4571	0.4562	124.974	0.47351	0.03067	1041.46	0.08065	0.6385	0.02434	262.338	0.04411	0.00735	0.95588	0.03676
cLN	EcN	21163	0.86935	0.88618	0.91131	14858	0.99637	0.4946	0.4928	180.497	0.45096	0.04239	111.405	0.08313	0.74234	0.02773	502.74	0.04612	0.00971	0.95146	0.03641
cLN	EcN	16556	0.87962	0.85429	0.91247	11352	0.99533	0.46385	0.46168	116.042	0.48571	0.03426	83.122	0.09767	0.78918	0.03726	292.487	0.01654	0.00236	0.98345	0.01418
mLN	Placebo	62627	0.91828	0.74317	0.92314	39454	0.99635	0.44391	0.44229	234.894	0.49257	0.07328	125.195	0.11253	0.77788	0.04296	383.688	0.03599	0.00767	0.96342	0.02832
mLN	Placebo	44455	0.93897	0.86613	0.9418	34050	0.99838	0.44777	0.44705	222.59	0.49851	0.02673	98.64	0.08243	0.90623	0.03718	167.842	0.00948	0.00237	0.98815	0.00711
mLN	Placebo	51612	0.94484	0.91838	0.96494	43215	0.99843	0.29353	0.29307	156.067	0.68758	0.00249	145.146	0.01591	0.97034	0.0106	187.223	0	0	1	0
mLN	Placebo	39324	0.93566	0.86365	0.93788	29803	0.99852	0.35115	0.35064	298.33	0.59431	0.06474	88.763	0.08611	0.86146	0.04402	338.21	0.03429	0.01905	0.96418	0.01524
mLN	EcN	39479	0.9459	0.86892	0.94634	30707	0.99772	0.44897	0.44794	213.861	0.51333	0.03999	90.406	0.09188	0.88097	0.04146	166.634	0.00786	0.00079	0.99057	0.00707
mLN	EcN	33990	0.93695	0.83286	0.93994	24931	0.99755	0.42031	0.41928	191.878	0.53671	0.07005	88.027	0.15755	0.88445	0.07461	148.246	0.0086	0.00054	0.99032	0.00806
mLN	EcN	28330	0.94952	0.91104	0.97274	23839	0.99862	0.37734	0.37682	135.995	0.60481	0.00236	39.269	0.02625	0.96296	0.01527	113.594	0.00275	0	0.99725	0.00275
mLN	EcN	22387	0.92652	0.75586	0.91236	14304	0.99588	0.41481	0.4131	217.277	0.51429	0.05624	70.555	0.15561	0.81667	0.06509	808.458	0.00967	0	0.98818	0.00967
mLN	EcN	34607	0.93134	0.80041	0.92844	23952	0.99787	0.40944	0.40857	208.885	0.53977	0.04628	75.095	0.1317	0.82696	0.05866	209.346	0.0121	0.00356	0.98505	0.00854
mLN	EcN	38544	0.93506	0.82084	0.94686	28012	0.99682	0.3784	0.3772	304.105	0.5729	0.06958	65.002	0.1209	0.89917	0.06208	143.344	0.01036	0.00173	0.98907	0.00863
cLN	Placebo	29886	0.88001	0.6489	0.86505	14763	0.95177	0.27379	0.26058	175.804	0.609	0.05668	72.438	0.06182	0.88847	0.03184	247.16	0.00638	0	0.98723	0.00638
cLN	Placebo	42869	0.94278	0.88371	0.93686	33461	0.99665	0.35386	0.35268	206.099	0.60757	0.05167	82.563	0.04738	0.95833	0.02749	100.198	0.00217	0	0.99457	0.00217
cLN	Placebo	49007	0.92515	0.73103	0.9335	30940	0.99292	0.12522	0.12434	174.485	0.67075	0.02354	73.891	0.01931	0.96734	0.01244	63.296	0	0	1	0
cLN	Placebo	13094	0.93646	0.44952	0.87028	4797	0.96289	0.33817	0.32562	196.945	0.62589	0.08405	43.851	0.05327	0.96104	0.03085	260.111	0.02703	0.00676	0.97297	0.02027
cLN	EcN	27447	0.96725	0.74778	0.93613	18584	0.98746	0.32026	0.31624	198.675	0.65179	0.03612	60.74	0.06162	0.96879	0.03842	142.292	0.0056	0	0.993	0.0056
cLN	EcN	20995	0.96442	0.74432	0.92807	13987	0.98684	0.45142	0.44549	167.373	0.52221	0.12098	54.355	0.19381	0.95276	0.09516	99.241	0.01052	0	0.98648	0.01052
cLN	EcN	12937	0.9755	0.84802	0.92422	9891	0.99616	0.27829	0.27722	118.163	0.69897	0.01249	48.197	0.04893	0.96439	0.03286	77.113	0.00308	0	0.99385	0.00308
cLN	EcN	81418	0.71226	0.17779	0.40262	4151	0.63985	0.34262	0.21922	466.256	0.59827	0.03713	19.581	0.2769	0.95227	0.10094	64.158	0.00477	0	0.99523	0.00477
cLN	EcN	20728	0.96594	0.67371	0.92527	12481	0.9863	0.42413	0.41832	205.089	0.55613	0.04251	52.616	0.14359	0.95524	0.07523	165.7	0.01278	0	0.98509	0.01278
cLN	EcN	18459	0.96728	0.6457	0.88559	10210	0.99442	0.3789	0.37679	159.578	0.58997	0.08097	71.686	0.07963	0.97275	0.04545	93.835	0.00431	0	0.99353	0.00431

## Sheet: DATA-Fig9A
	Peyer's Patches
Group	IL-6 [pg/ml per mg]	TNF-a [pg/ml per mg]	IL-1b [pg/ml per mg]	IL-10 [pg/ml per mg]	IL-33 [pg/ml per mg]	S100A8 [pg/ml per mg]
EcN	1894.32	12.855	0	30.805	129.915	14.103
EcN	2103.74	12.978	0	33.288	206.628	9.655
EcN	850.676	8.819	0	12.229	86.392	40.441
EcN	2326.74	12.896	1.915	18.698	106.319	35.135
EcN	1296.74	11.677	0	15.131	86.486	12.147
EcN	2804.04	11.206	5.21	14.141	130.039	77.528
EcN	2193.53	7.915	0	14.259	105.693	8.793
EcN	1521.9	5.956	0	0	233.301
Placebo	2982.66	22.541	5.108	34.642	226.824	24.3
Placebo	1158.13	12.145	13.507	12.574	77.091	164.055
Placebo	1856.96	14.341	1.583	17.593	184.078	20.856
Placebo	3039.67	13.226	7.948	16.173	154.775	103.358
Placebo	3006.43	13.194	2.073	15.741	192.819
Placebo	2475.54	6.78	6.875	16.19	91.491	113.992
Placebo	1757.31	16.368	5.941	19.033	89.471	142.47
Placebo	999.971	16.573	3.458	30.014	98.612	194.517
Placebo	1927.1	16.694	0	23.257	139.752	14.743

## Sheet: DATA-Fig9C
Organ	Group	Count	Freq. of Parent, singlets	Freq. of Parent, singlets/cells	Freq. of Parent, singlets/cells/live	Count, singlets/cells/live	Freq. of Parent, singlets/cells/live/CD3+	Freq. of Parent, singlets/cells/live/CD3+/CD4+CD8-	Mean (Comp-APC-A), singlets/cells/live/CD3+/CD4+CD8-	Freq. of live, singlets/cells/live/CD3+/CD4+CD8-/IL-17+	Mean (Comp-PE-A), singlets/cells/live/CD3+/CD4+CD8-	Freq. of live, singlets/cells/live/CD3+/CD4+CD8-/IFN-g+	Mean (Comp-PE-Cy7-A), singlets/cells/live/CD3+/CD4+CD8-	Freq. of live, singlets/cells/live/CD3+/CD4+CD8-/TNF-a+	Count, singlets/cells/live/CD3+/CD4+CD8-	Freq. of Parent, singlets/cells/live/CD3+/CD4-CD8+
iLN	EcN	59578	0.86018	0.54416	0.06247	1742	0.94546	0.63145	21.643	0	49.459	0	12.141	0	1040	0.34912
iLN	EcN	46331	0.81218	0.49371	0.03472	645	0.77209	0.66064	41.915	0	16.206	0	6.117	0	329	0.27309
iLN	EcN	46866	0.79119	0.48134	0.0274	489	0.82413	0.63524	36.173	0	25.769	0	9.154	0	256	0.31017
iLN	Placebo	39152	0.76911	0.38058	0.01859	213	0.52582	0.8125	24.612	0.00469484	48.291	0.00938967	17.178	0	91	0.11607
iLN	Placebo	72662	0.84114	0.53198	0.05044	1640	0.80183	0.78327	57.387	0.00243902	49.719	0.000609756	11.432	0.000609756	1030	0.15589
iLN	Placebo	61843	0.80484	0.40284	0.02145	430	0.77442	0.77778	42.96	0.00232558	37.388	0.00465116	7.833	0	259	0.15916
iLN	Placebo	25344	0.78121	0.43007	0.12719	1083	0.96953	0.80571	27.664	0.00184672	43.105	0.00277008	4.172	0	846	0.18667
iLN	Placebo	54941	0.82219	0.38953	0.16095	2832	0.75424	0.69335	31.181	0.000353107	251.372	0.00706215	20.502	0.00388418	1481	0.22706
iLN	Placebo	80803	0.89205	0.57636	0.23118	9604	0.85777	0.69653	15.088	0.000104123	65.833	0.0013536	12.686	0.00104123	5738	0.27604
iLN	Placebo	53219	0.84712	0.48129	0.10439	2265	0.96336	0.82172	27.838	0.000441501	44.595	0	5.742	0	1793	0.16636
iLN	Placebo	89564	0.89837	0.57427	0.23453	10837	0.85836	0.69017	14.72	9.22765e-05	71.466	0.00101504	12.451	0.000922765	6420	0.28682
mLN	EcN	68133	0.82404	0.45166	0.0601	1524	0.9416	0.68293	36.371	0	40.486	0.000656168	7.816	0	980	0.30105
mLN	EcN	54192	0.81099	0.43507	0.05936	1135	0.92863	0.68311	43.099	0	48.316	0	13.907	0.000881057	720	0.29981
mLN	EcN	99760	0.76399	0.39834	0.12329	3743	0.87924	0.45579	46.995	0.000801496	349.968	0.0149613	32.197	0.0069463	1500	0.39745
mLN	Placebo	154951	0.79943	0.43415	0.17298	9303	0.7991	0.65483	49.882	0.00204235	48.127	0.000429969	13.499	0.000859938	4868	0.29177
mLN	Placebo	164650	0.79535	0.44469	0.11031	6424	0.75965	0.70512	66.577	0.00171233	43.148	0.000466999	8.29	0.000311333	3441	0.26414
mLN	Placebo	87155	0.6974	0.26973	0.0208	341	0.45748	0.83333	57.69	0	32.308	0	-1.348	0	130	0.12179
mLN	Placebo	122312	0.80021	0.46127	0.19401	8759	0.96472	0.71905	33.911	0.000228337	42.389	0.000342505	7.846	0.000228337	6076	0.27006
mLN	Placebo	155520	0.80802	0.47023	0.21548	12733	0.90301	0.66377	35.686	0.000471217	46.867	0.000942433	9.16	0.000628289	7632	0.28666
mLN	Placebo	116853	0.8457	0.54504	0.11529	6210	0.95201	0.78552	47.638	0.000805153	45.331	0	5.941	0.000322061	4644	0.20501
mLN	Placebo	63892	0.71054	0.33411	0.04556	691	0.75832	0.74809	74.232	0	43.982	0	8.732	0	392	0.2271
mLN	Placebo	159061	0.79628	0.44511	0.11288	6364	0.76886	0.69426	64.808	0.00157134	45.214	0.000628536	10.039	0.000157134	3397	0.271
cLN	EcN	124771	0.74582	0.23087	0.19396	4167	0.04752	0.56061	43.122	0	48.964	0	7.329	0.000239981	111	0.07576
cLN	EcN	256789	0.72702	0.15572	0.43294	12586	0.02487	0.72843	49.883	7.94534e-05	49.759	0	10.131	0	228	0.17252
cLN	EcN	184589	0.69086	0.13459	0.39478	6776	0.01018	0.68116	50.254	0	26.218	0	-0.395	0	47	0.10145
cLN	EcN	87782	0.64545	0.22182	0.05236	658	0.14134	0.68817	29.405	0	24.651	0	9.002	0	64	0.17204
cLN	Placebo	57146	0.75867	0.30266	0.1595	2093	0.3612	0.45106	31.804	0	33.878	0	11.507	0.000955566	341	0.13492
cLN	Placebo	57377	0.74023	0.34133	0.10892	1579	0.48195	0.77661	31.415	0	39.074	0	2.548	0.000633312	591	0.13535
cLN	Placebo	250897	0.70789	0.21089	0.28866	10812	0.05096	0.46824	47.879	9.24898e-05	32.209	0	9.72	0	258	0.05808
cLN	Placebo	83970	0.68474	0.21505	0.12422	1536	0.19661	0.84106	43.432	0	16.781	0	-3.452	0	254	0.11258
cLN	Placebo	65202	0.69699	0.18523	0.21062	1773	0.12747	0.69469	35.985	0	27.382	0	9.612	0	157	0.09735
cLN	Placebo	105983	0.75328	0.32372	0.10169	2628	0.68417	0.72859	49.51	0.000380518	25.505	0	3.812	0	1310	0.1713
cLN	Placebo	293622	0.68373	0.13058	0.51253	13436	0.00968	0.73077	63.377	0	26.892	0	3.12	0	95	0.06923

## Sheet: DATA-FigS2
	EcN					EcO
ileum	37048	0	0	36109	47951.4	59382.5	30856.5	403461	209347
colon	41385.4	0	152477	95527	41023.2	260898	35469.8	0	127036

[truncated: 4 more sheets: DATA-FigS3, DATA-FigS4, DATA-FigS6, DATA-FigS7]
